# Supplementary material for: Mutagenesis of FT genes in early flowering kiwifruit suggests diverse roles in regulation of growth and flowering
Source: Plant Physiol. 2025 Nov 6;199(3):kiaf473. doi: 10.1093/plphys/kiaf473 (PMC12596246; doi:10.1093/plphys/kiaf473)
Supplement: kiaf473_Supplementary_Data [file kiaf473_supplementary_data.zip]

Archive with 2 entries (2 files):
- Supplementary data_revision_clean.pdf
- Supplementary tables_revision.xlsx
