# Supplementary material for: Mutagenesis of FT genes in early flowering kiwifruit suggests diverse roles in regulation of growth and flowering
Source: Plant Physiol. 2025 Nov 6;199(3):kiaf473. doi: 10.1093/plphys/kiaf473 (PMC12596246; doi:10.1093/plphys/kiaf473)
Supplement: kiaf473_Supplementary_Data [file kiaf473_supplementary_data.zip › Supplementary tables_revision.xlsx]

## Sheet: Table S1
Table S1. CRISPR-Cas9 gene editing experimental design.
Female early flowering Actinidia chinensis 'Hort16A' with mutations in CENTRORADIALIS genes CEN and CEN4, early flowering cen4 male (XY) A. chinensis 'Bruce' made into a hermaphrodite by mutageneses of SHYGIRL (SYGL) gene and its progeny YY lines were used.
Guides targeting one or more FLOWERING LOCUS T (FT) genes were designed.
Genotypes transformed	Target gene	Guide names	Gene-specific target sequence	Location	Specificity
female cen cen4 (early flowering compact plant), female cen4 (early flowering vine)	FT	FT g1	ATTACTCCCCCCACAACAAG	Exon1	FT
		FT g2	AGATTTATAGACCTTTCAAA	Exon1	FT
		FT g3	ATAGCACCAGAACAAAGCGA	Exon4	FT
		FT g4	TGAAATATATAGCAGCAACA	Exon4	FT
female cen cen4 (early flowering compact plant), female cen4 (early flowering vine)	FT1	FT1 g1	GGGATCCTCTTGTAGTTGGG	Exon1	FT1, FT2, YFT
		FT1 g2	CACAAGGTCAATAGGGCTAA	Exon1	FT1, FT2 (1 mismatch)
		FT1 g3	ATAAAGCTCGGCAAAATCCC	Exon4	FT1
		FT1 g4	CCTCTGGCCGTTAAAGAAGA	Exon4	FT1
hermaphrodite XY sygl cen4 (T0 early flowering hermaphrodite vine)	YFT	YFT g1	TTATATACACACACACCCCA	5'UTR	YFT
		YFT g2	ACCACCCTCCCAACTACAAG	Exon1	YFT, FT2 (1 mismatch)
		YFT g3	AGAACCCTCAACCATCCATG	Exon4	YFT, FT2 (1 mismatch)
hermaphrodite YY sygl cen4 (T1 early flowering hermaphrodite vine)	FT2, YFT	FT2 g1	ACAAGAGGATCCCTATCCCT	Exon1	FT2, YFT
		YFT g4	AGAACCCTCAACCATTCATG	Exon4	YFT, FT2 (1 mismatch)

## Sheet: Table S2
Table S2. Primer sequences used for amplifications and sequencing for genotyping CRISPR-Cas9 genome edited lines.
Target gene	Primer name	Orientation	Sequence	Location
FT	AcFT-F(-60)	Forward	AGCCACACTTGCACTTAATTTGT	upstream
	AcFT-F(start)	Forward	ATGCCAAGAGAGAGGGATCCTCTT	Exon1
	AcFT-R(stop)	Reverse	TCATCGTCTTCTCCCTCCAGACCCA	Exon4
	AcFT-R(+235)	Reverse	CTTTGTTAAGCATATCAGAAGCGT	downstream
FT1	AcFT1-F(-74)	Forward	GCCATAGCCAACTTTGTAGTAGTAAT	upstream
	AcFT1-F(start)	Forward	ATGCCTAGGGAGCGGGATCCTCTTG	Exon1
	AcFT1-R(165)	Reverse	AACATCAACTCTAGGTTGGTTGACAA	Exon1
	AcFT1-R(stop)	Reverse	TCAGCGTCTTCGCCCACCAGAGCCG	Exon4
	AcFT1-R(+90)	Reverse	ATCCCAACATAATACGGTCGCA	downstream
FT2	AcFT2-F(-120)	Forward	TGTGGTGTGCGTGTGTGTATATA	upstream
	AcFT2-F(start)	Forward	ATGCCGAGGGATAGGGATCCTCTTG	Exon1
	AcFT2-R(178)	Reverse	GGTCATCACCTCCAATATCAACC	Exon1
	AcFT2-R(236)	Reverse	TCATGAGAAAGGGTAGTGGGTTG	Intron1
	AcFT2-R (stop)	Reverse	TCAGCATCTTCGCCCTCCAGAACCA	Exon4
	AcFT2-R(+87)	Reverse	AGTGTGCCTTACTAGTCCAAACA	downstream
YFT	AcYFT-F(start)	Forward	ATGCCGAGGGATAGGGATCCTCTTGT	Exon1
	AcYFT-F(873)	Forward	TGGTTTCTCACTCTCATTACAGGT	Intron1
	AcYFT-R(1022)	Reverse	TGGTTGATGGTTTTAAATCCTGTGT	Intron2
	AcYFT-R(stop)	Reverse	TCAGCGTCTTCGCCCTCCAGAACCACT	Exon4

## Sheet: Table S3
Table S3. Genotyping CRISPR-Cas9 genome edited lines.
Whole genome sequencing (FT, FT1 and YFT target genes) and amplicon sequencing (FT2 target gene) of a subset of lines confirmed double and triple bi-allelic and Y-chromosome hemizygous mutations.
Target gene names followed by guide names in brackets are presented in cells shaded grey, with indels (indicated with + or - followed by the number of base pairs) or larger deletions between guides (del) listed underneath.
Mutation types identified in specific loci are separated by forward slash.
Plant material	Target gene	Line ID	Genes and edits										Genotype	Phenotype
	FT		FT (FT g1)	FT (FT g2)	FT (FT g3)	FT (FT g4)	CEN4 (CEN4 E1)	CEN4 (CEN4 E4)	CEN (CEN E1)	CEN (CEN E4)
female cen cen4		AcFT-E31	g1-g3 del/-9bp	g1-g3 del/WT	g1-g3 del/+1bp	WT/WT	E1-E4 del/+1bp	E1-E4 del/+1bp	-1bp/WT	+1bp/-4bp			cen4 cen ft	bud set
female cen4		AcFT-M6	g1-g4 del/-10bp	g1-g4 del/WT	g1-g4 del/+1bp	g1-g4 del/+1bp	-2bp/-3bp	WT/WT	WT/WT	-2bp/WT			cen4 ft	bud set
	FT1		FT1 (FT1 g1)	FT1 (FT1 g2)	FT1 (FT1 g3)	FT1 (FT1 g4)	FT2 (FT1 g1)	FT2 (FT1 g2)	CEN4 (CEN4 E1)	CEN4 (CEN4 E4)	CEN (CEN E1)	CEN (CEN E4)
female cen cen4		AcFT1-E26	g1-g2 del/-3bp	g1-g2 del/-5bp	+1bp/-1bp	-4bp/WT	WT/WT	WT/WT	E1-E4 del/+1bp	E1-E4 del/+1bp	-1bp/+1bp	+1bp/WT	cen4 cen ft1	delayed flowering
female cen4		AcFT1-M22	-3bp/-3bp	+1bp/WT	-10bp/WT	-5bp/WT	WT/WT	WT/WT	-2bp/+1bp	WT/WT	WT/WT	-2bp/WT	cen4 ft1	no flowering
female cen4		AcFT1-M21	g1-g4 del/+1bp	g1-g4 del/WT	g1-g4 del/WT	g1-g4 del/-4bp	WT/-21bp	WT/WT	-2bp/+1bp	WT/WT	WT/WT	-2bp/WT	cen4 ft1	no flowering
female cen4		AcFT1-M7	g1-g2 del/+1bp	g1-g2 del/-5bp	-4bp/WT	+1bp/-3bp	-3bp/-3bp	-5bp/WT	-2bp/+1bp	WT/WT	WT/WT	-2bp/WT	cen4 ft1 ft2	no flowering
	YFT		YFT (YFT g1)	YFT (YFT g2)	YFT (YFT g3)	FT2 (YFT g1)	FT2 (YFT g2)	FT2 (YFT g3)	CEN4 (CEN4 E1)
hermaphrodite XY sygl cen4		AcYFT-B3	g1-g2 del		WT	WT/WT	WT/WT	WT/WT	-4bp/-145bp				cen4 sygl yft	early flowering
hermaphrodite XY sygl cen4		AcYFT-B4	g1-g2 del		WT	WT/WT	WT/WT	WT/WT	-4bp/-145bp				cen4 sygl yft	early flowering
hermaphrodite XY sygl cen4		AcYFT-B5	g1-g2 del		WT/-5 bp	WT/WT	WT/WT	WT/WT	-4bp/-145bp				cen4 sygl yft	early flowering
hermaphrodite XY sygl cen4		AcYFT-B18	-2 bp	WT	WT	WT/WT	WT/WT	WT/WT	-4bp/-145bp				cen4 sygl yft	early flowering
hermaphrodite XY sygl cen4		AcYFT-B2	-10 bp/-1 bp*	6 bp	-8 bp/-4 bp*	WT/WT	WT/WT	WT/WT	-4bp/-145bp				cen4 sygl yft	early flowering
	FT2		FT2 (FT2 g1)	FT2 (YFT g4)	YFT (FT2 g1)	YFT (YFT g4)	CEN4 (CEN4 E1)
hermaphrodite YY sygl cen4		AcFT2-Z8	-4bp/-4bp	WT/WT	WT/WT	WT/WT	-145bp/-145bp						cen4 sygl ft2	early flowering
hermaphrodite YY sygl cen4		AcFT2-Z15	-8bp/-6bp	WT/WT	WT/WT	WT/WT	-145bp/-145bp						cen4 sygl ft2	early flowering
			*, two types of edits in Y chromosome indicate mosaicism

## Sheet: Table S4
Table S4. Scoring the number of new shoots after pruning (presented in Figure 1G).
Three cen cen4 ft and four cen cen4 control lines were used. All were pruned to 2 shoots with 2 visible axillary buds and monitored for appearance of new shoots until no new shoots emerged. Pruning was repeated three times.
	Number of new shoots
	cen cen4 ft			cen cen4
	E11	E27	E31	E1 control	E2 control	E3 control	E4 control
Prune 1	2	3	2	4	6	5	5
Prune 2	2	3	2	6	7	6	7
Prune 3	2	4	4	11	9	10	13

## Sheet: Table S5
Table S5. Flowering time scored as a number of nodes on floral shoots and number of new floral shoots (presented in Figure 2B, C).
Three cen cen4 control lines and four cen cen4 ft1 lines were established in the glasshouse and a visible difference in the length of primary shoots and the number of nodes at flowering was observed (Figure 2A).
All lines were hard pruned and monitored for appearance of new shoots over a period of 2 months.
The number of nodes on shoots with flowers or flower buds were counted, as per diagram below. The schematics represents floral shoots (green columns) with flowers (orange) and flower buds (yellow) of individual lines. Newly emerging not yet expanded shoots were not counted.
	Number of nodes on shoots with visible flowers and flower buds
	cen cen4			cen cen4 ft1
Floral shoot ID	E27 control	E30 control	E32 control	E22	E33	E31	E34	E26
1	8	8	9	19	21	23	22	22
2	7	8	7	17	15	6	6	15
3	7	7	7	12	6
4	6	6	6	10	5
5	5	6	5	9	4
6	3	6	5	9
7	3	5	4	8
8			3	8
9			3	5
10			3	5
11			2
12			2

## Sheet: Table S6
Table S6. Flowering time scored as a number of nodes on the primary (longest) floral shoot (presented in Figure 2H)
YFT				FT2
Line	Nodes	Line	Nodes	Line	Nodes	Line	Nodes
AcYFT-B2	22	Control-B1	12	AcFT2-Z8	12	Control-Z1	12
AcYFT-B3	17	Control-B2	17	AcFT2-Z15	15	Control-Z2	12
AcYFT-B4	12	Control-B3	18			Control-Z3	15
AcYFT-B5	18	Control-B4	13			Control-Z4	13
AcYFT-B18	12	Control-B5	17			Control-Z5	14
		Control-B6	16			Control-Z6	12
